# Supplementary material for: Beta-Lactam vs. Fluoroquinolone Monotherapy for Pseudomonas aeruginosa Infection: A Systematic Review and Meta-Analysis
Source: Antibiotics (Basel). 2021 Dec 3;10(12):1483. doi: 10.3390/antibiotics10121483 (PMC8698261; doi:10.3390/antibiotics10121483)
Supplement: Supplementary file 1 [file antibiotics-10-01483-s001.zip]

Archive with 3 entries (3 files):
- File S1-Medline Search Strategy.pdf
- File S2-Quality Assessments.pdf
- File S3-Scopus Search Strategy.pdf
